# Supplementary material for: Detection and genetic characterization of Tembusu virus and other flaviviruses from mosquitoes in Lao PDR
Source: PLoS One. 2026 Jun 8;21(6):e0351023. doi: 10.1371/journal.pone.0351023 (PMC13245760; doi:10.1371/journal.pone.0351023)
Supplement: S1 Table — (XLSX) [file pone.0351023.s001.xlsx]

## Sheet: Sheet1
			S1 Table. Main characteristic of collection sites for mosquitoes in Laos.
			Province	District	Main	Month, Year of collection	Characteristic of sites
					Coordinate
					18.400169°, 104.481592°		Cave/karstic area
				Viengthong		January, 2023	Forest
			Bolikhamxay			June, 2023	Rubber plantation
						July, 2023	Domestic animal sheds in villages
			Khammuan	Thakhaek	17.456893°, 104.935372°	August, 2023	Cave/karstic area
						December, 2023	Forest
							Domestic animal sheds in villages
			Luangnamtha	Long	20.978129, 100.800956	May, 2024	Cave/karstic area
			Oudomxay	Xay	20.769976°, 102.112761°	July, 2021	Domestic animal sheds in villages
						August, 2021
			Phongsaly	Bounneua	21.706742, 101.870414	December, 2022	Forest
							Domestic animal sheds in villages
				Khua	21.117730, 102.341301	Nov, 2023	Domestic animal sheds in villages
			Vientiane	Kasi	19.132015°, 102.121312°	March, 2023	Cave/karstic area
						July, 2023	Orange plantation
						August, 2023	Domestic animal sheds in villages
						October, 2023
				Vangvieng	18.941246, 102.429596	September, 2023	Cave/karstic area
						December, 2023	Forest
							Domestic animal sheds in villages
