# Supplementary material for: Detection and genetic characterization of Tembusu virus and other flaviviruses from mosquitoes in Lao PDR
Source: PLoS One. 2026 Jun 8;21(6):e0351023. doi: 10.1371/journal.pone.0351023 (PMC13245760; doi:10.1371/journal.pone.0351023)
Supplement: S2 Table — (XLSX) [file pone.0351023.s002.xlsx]

## Sheet: Sheet1
	S2 Table. A total number of mosquito species from different types of habitats.
	Genus	Species	Site characteristic					Grand Total
			Cave/karstic area	Forest	Plantation	Rubber plantation	Village
	Aedes	Ae. (Aedes) spp.	3		2		5	10
		Ae. (Aedimorphus) vexans					12	12
		Ae. (Aglaonotus ) whartoni*	1					1
		Ae. (Alloeomyia) spp.	3	1				4
		Ae. (Ayurakitia) peytoni*		1				1
		Ae. (Bothaella) eldridgei	1	4				5
		Ae. (Bothaella) helenae	2	3				5
		Ae. (Downsyomyia) spp.	2	2			4	8
		Ae. (Finlaya) poicilia*		1				1
		Ae. (Fredwardsius) vittatus					1	1
		Ae. (Gilesius) pulchriventer*	5	2				7
		Ae. (Hezmania) spp.	1		1			2
		Ae. (Phagomyia ) khazani					1	1
		Ae. (Stegomyia) albopictus	19	6		3	5	33
	Aedes Total		37	20	3	3	28	91
	Anopheles	An. (Anopheles) aconitus	3	1			7	11
		An. (Anopheles) argyropus					1	1
		An. (Anopheles) barbirostis					1	1
		An. (Anopheles) hycanus		2	3		36	41
		An. (Anopheles) letifer*					8	8
		An. (Anopheles) montanus*					7	7
		An. (Anopheles) nigerrimus*					8	8
		An. (Anopheles) nitidus*					2	2
		An. (Anopheles) pollicaris*	1					1
		An. (Anopheles) separatus	1				79	80
		An. (Anopheles) sinensis					1	1
		An. (Anopheles) umbrosus					11	11
		An. (Cellia) annularis					3	3
		An. (Cellia) barbumbrosus	1				4	5
		An. (Cellia) culicifacies					55	55
		An. (Cellia) epiroticus					2	2
		An. (Cellia) gigas*					11	11
		An. (Cellia) hodgkini					1	1
		An. (Cellia) indefinitus				1	6	7
		An. (Cellia) jamesii					2	2
		An. (Cellia) jeyporiensis	4	1			19	24
		An. (Cellia) karwari					4	4
		An. (Cellia) kochi	6	1	1		16	24
		An. (Cellia) maculatus		1	6		15	22
		An. (Cellia) minimus	4				148	152
		An. (Cellia) pampanai			3		1	4
		An. (Cellia) philippinensis					36	36
		An. (Cellia) splendidus	1					1
		An. (Cellia) varuna					39	39
		An. spp.	32	1	4	1	40	78
	Anopheles Total		53	7	17	2	563	642
	Armigeres	Ar. (Armigeres) aureolineatus	8					8
		Ar. (Armigeres) confusus					3	3
		Ar. (Armigeres) foliatus					2	2
		Ar. (Armigeres) jugraensis					9	9
		Ar. (Armigeres) kesseli	8				80	88
		Ar. (Armigeres) moultoni					3	3
		Ar. (Armigeres) subalbatus	5	3	1		29	38
		Ar. (Leicesteria sp.) spp.	1					1
		Ar. (Leicesteria) flavus					2	2
		Ar. (Leicesteria) sepatatus*	1				1	2
		Ar. (Theobaldi sp.) spp.	1					1
		Ar. spp.	1				4	5
	Armigeres Total		25	3	1		133	162
	Culex	Cx. (Culex) fuscocephala	3			1	34	38
		Cx. (Culex) gelidus	8		2		9	19
		Cx. (Culex) hutchinsoni	19	5	2		15	41
		Cx. (Culex) mimeticus				1	2	3
		Cx. (Culex) mimulus					1	1
		Cx. (Culex) perplexus			2			2
		Cx. (Culex) quinquefaciatus	2	1			4	7
		Cx. (Culex) sitiens		1			13	14
		Cx. (Culex) tritaeniorhynchus					29	29
		Cx. (Culex) vishnui	90	12	51	12	643	808
		Cx. (Culex) whitei					2	2
		Cx. (Culex) whitmorei	3				24	27
		Cx. (Culiciomyia) bailyi*	35					35
		Cx. (Culiciomyia) nigropunctatus	72	5	17	3	57	154
		Cx. (Culiciomyia) papuensis					1	1
		Cx. (Eumelanomyia) brevipalpis*	1				1	2
		Cx. (Eumelanomyia) malayi*	2				2	4
		Cx. (Eumelanomyia) tenuipalpis*	4					4
		Cx. (Oculeomyia) sinensis	2	7	3		11	23
		Cx. (Oculeomyia) bitaeniorhynchus	12	4	5		15	36
		Cx. (species) nigropunctatus	2					2
		Cx. spp.	8				4	12
	Culex Total		263	35	82	17	867	1264
	Lutzia	Lt. (Lutzia) spp.			1			1
	Lutzia Total				1			1
	Malaya	Ml. spp.		1			1	2
	Malaya Total			1			1	2
	Mansonia	Ma. (Mansonioides ) annulata*	39	3	8			50
		Ma. (Mansonioides ) bonneae*	7					7
		Ma. (Mansonioides ) dives	10		1		1	12
		Ma. (Mansonioides ) indiana	4			1	3	8
		Ma. spp.	8	2		4	8	22
	Mansonia Total		68	5	9	5	12	99
	Mimomyia	Mi. spp.	3				1	4
	Mimomyia Total		3				1	4
	Topomyia	To. spp.	1					1
	Topomyia Total		1					1
	Tripteroides	Tp. spp.	1					1
	Tripteroides Total		1					1
	Uranotaenia	Ur. (Pseudoficalbia) annulata*	1					1
		Ur. (Pseudoficalbia) bimaculata*	3				1	4
		Ur. (Pseudoficalbia) demeilloni*	4					4
		Ur. (Pseudoficalbia) gouldi*	2	3				5
		Ur. (Pseudoficalbia) hirsutifemora*	1					1
		Ur. (Pseudoficalbia) koli*				1	1	2
		Ur. (Pseudoficalbia) maxima*	11	1		2	6	20
		Ur. (Pseudoficalbia) nivipleura	2	1			6	9
		Ur. (Pseudoficalbia) nocticola*	63	1			2	66
		Ur. (Pseudoficalbia) pseudomaculipleura*	1					1
		Ur. (Pseudoficalbia) sumethi*	1					1
		Ur. (Uranotaenia) campestris**				2	1	3
		Ur. (Uranotaenia) lateralis*	2	3		1		6
		Ur. (Uranotaenia) longirostris*	13	12				25
		Ur. (Uranotaenia) macfarlanei**	2	4		1		7
		Ur. (Uranotaenia) metatarsata*	44	28		1	5	78
		Ur. (Uranotaenia) rampae*	1	2				3
		Ur. (Uranotaenia) sombooni*	1	1				2
		Ur. (Uranotaenia) testacea*	2					2
		Ur. (Uranotaenia) trilineata*	4	4			2	10
		Ur. spp.	24			1		25
	Uranotaenia Total		182	60		9	24	275
	Damaged	Damaged	5				1	6
	Damaged Total		5				1	6
	Grand Total		638	131	113	36	1630	2548
	Species richness		67	36	18	16	74	109
	Note: * New species record
	Note: ** These are complexes of species that are difficult to identify. Some unknown species may key to these couplets.
