# Supplementary material for: Detection and genetic characterization of Tembusu virus and other flaviviruses from mosquitoes in Lao PDR
Source: PLoS One. 2026 Jun 8;21(6):e0351023. doi: 10.1371/journal.pone.0351023 (PMC13245760; doi:10.1371/journal.pone.0351023)
Supplement: S3 Table — (XLSX) [file pone.0351023.s003.xlsx]

## Sheet: sheet1
S3 Table. Comparative analysis of amino acid substitutions in the TMUV/Mos_L010 strain and other representative strains.
	Polyprotein Continuous Numbering	34	38	40	42	61	71	76	101	109	111	112	130	142	144	148	149	180	204	235	260	270	289	308	324	325	339	356	359	370	376	378	409	418	422	430	435	436	437	438	443	444	467	468	472	491	522	523	564
	E gene numbering																						2	21	37	38	52	69	72	83	89	91	122	131	135	143	148	149	150	151	156	157	180	181	185	204	235	236	277
Strains	JX477686 |Sitiawan virus	T	I	R	T	K	K	S	T	P	V	V	T	T	I	A	T	Y	T	T	V	G	N	I	D	R	E	T	P	P	N	I	T	Q	V	M	E	V	S	T	S	V	L	E	A	F	N	R	R
	MH414569 |Tembusu virus isolate MM1775	T	V	R	T	K	K	S	A	P	V	I	V	M	I	T	T	Y	S	T	F	G	N	I	D	R	E	T	P	P	D	I	T	Q	V	I	A	V	S	T	P	V	L	G	A	F	N	R	S
	MN747003.2 |Tembusu virus strain TP1906	T	I	R	T	K	K	S	T	P	I	V	V	M	I	A	T	Y	T	T	F	G	N	I	D	R	E	T	P	P	D	I	T	Q	V	I	E	V	S	S	S	V	L	E	S	F	N	R	S
	MF621927 |Duck Tembusu virus isolate DK/TH/CU-DTMUV2007	M	V	K	T	K	K	N	A	S	V	I	V	L	I	T	T	H	S	I	F	S	S	I	D	R	D	T	S	S	D	I	T	Q	V	I	E	A	S	T	S	A	L	E	S	F	N	K	S
	KX686572 |Tembusu virus isolate HD-2015	T	V	R	A	R	K	N	A	S	L	I	V	L	V	T	A	Y	S	T	F	S	S	I	N	K	E	T	S	P	E	I	T	Q	V	I	E	A	S	T	S	A	M	E	T	F	N	K	N
	JF270480 |Tembusu virus isolate YY5	T	V	R	A	R	K	N	T	S	I	I	V	L	V	T	A	Y	S	T	F	S	S	T	D	R	E	T	S	P	E	I	T	Q	V	I	E	A	S	T	S	A	M	E	T	F	N	K	S
	MK542820 |Tembusu virus isolate Y	T	V	R	A	R	K	N	A	S	I	I	V	L	V	T	A	Y	S	T	F	S	S	I	D	K	E	T	S	P	E	I	T	Q	V	I	E	A	S	A	S	A	M	E	T	F	N	K	S
	OQ238827 |Tembusu virus isolate YN2020	T	I	R	T	K	R	S	A	S	A	I	V	M	I	T	T	Y	S	T	F	G	N	I	D	R	E	S	P	P	D	V	T	Q	I	I	E	A	N	T	S	V	L	E	A	F	N	R	S
	PQ613836 |Tembusu virus isolate G	T	I	R	T	K	R	S	A	S	A	I	V	M	I	T	T	Y	S	T	F	G	N	I	D	R	E	S	P	P	D	V	K	K	I	I	E	A	N	T	S	V	L	E	A	F	N	R	S
	PQ154625 |Tembusu virus isolate AVDDD05-CP001/TH2023	T	I	R	T	K	R	S	A	S	A	I	V	M	I	T	T	Y	T	T	F	G	N	I	D	R	E	S	P	P	D	V	T	Q	I	I	E	T	N	T	S	V	L	E	A	F	H	R	S
	Mos_L010	T	I	R	T	K	R	S	A	S	A	I	V	M	I	T	T	Y	T	T	F	G	N	I	D	R	E	S	P	P	D	V	T	Q	I	I	E	T	N	T	S	V	L	E	A	L	N	R	S
				Unique mutation
				Shared mutations between Mos_L010 and Tembusu virus isolate AVDDD05-CP001/TH2023
[truncated: 194 more columns]
