# Supplementary material for: Detection and genetic characterization of Tembusu virus and other flaviviruses from mosquitoes in Lao PDR
Source: PLoS One. 2026 Jun 8;21(6):e0351023. doi: 10.1371/journal.pone.0351023 (PMC13245760; doi:10.1371/journal.pone.0351023)
Supplement: S4 Table — (XLSX) [file pone.0351023.s004.xlsx]

## Sheet: Sheet1
	S4 Table. Protein domain identification and corresponding coordinates of TMUV/Mos_L010 strain.
	Region/domain	Residue	Start	End	Length	Gene	InterPro accession	E-value
	Untranslated region
	5' UTR	nt	1	13	13	-
	3' UTR	nt	10376	11018	643	-
	Open reading frame
	ORF	nt	14	10375	10362	polyprotein
	Structural protein domains
	capsid	aa	8	118	111	C	PF01003	5.8e-33
	propeptide	aa	133	211	79	prM	PF01570	2.8e-15
	membrane	aa	216	287	72	prM	PF01004	3.4e-18
	central/dimerization domain	aa	290	586	297	E	PF00869	5.3e-102
	immunoglobulin-like domain	aa	589	686	98	E	PF02832	1.1e-26
	stem/anchor domain	aa	689	783	95	E	PF21659	1.7e-35
	Non-structural protein domains
	NS1	aa	791	1140	350	NS1	PF00948	2.4e-135
	NS2A	aa	1152	1284	133	NS2A	PF01005	2e-13
	NS2B	aa	1371	1498	128	NS2B	PF01002	2.3e-20
	protease domain	aa	1516	1665	150	NS3	PF00949	6.4e-26
	DEAD domain	aa	1683	1829	147	NS3	PF07652	5.3e-68
	C-terminal helical domain	aa	1973	2115	143	NS3	PF20907	1.4e-56
	NS4A	aa	2123	2264	142	NS4A	PF01350	5.7e-33
	NS4B	aa	2267	2509	243	NS4B	PF01349	5.9e-64
	methyltransferase	aa	2575	2743	169	NS5	PF01728	1.8e-17
	fingers and palm domain	aa	2774	3225	452	NS5	PF00972	1.1e-238
	thumb domain	aa	3229	3389	161	NS5	PF20483	1.7e-72
	Untranslated region
